# Supplementary material for: Interleukin-35 Prevents Development of Autoimmune Diabetes Possibly by Maintaining the Phenotype of Regulatory B Cells
Source: Int J Mol Sci. 2021 Nov 30;22(23):12988. doi: 10.3390/ijms222312988 (PMC8657454; doi:10.3390/ijms222312988)
Supplement: Supplementary file 1 [file ijms-22-12988-s001.zip]

Archive with 1 entries (1 files):
- ijms-1471551-supplementary.pdf
